# Supplementary material for: A Large Family of AvrLm6-like Genes in the Apple and Pear Scab Pathogens, Venturia inaequalis and Venturia pirina
Source: Front Plant Sci. 2015 Nov 17;6:980. doi: 10.3389/fpls.2015.00980 (PMC4646964; doi:10.3389/fpls.2015.00980)
Supplement: Supplementary file 1 [file Data_Sheet_1.FASTA]

>ALVp_11032_1
mkltpalvssvlisfvsatcydnccctkpqqpsnnwgcddkagqavidayggryawsahswqtsvlykdgpkydgkyfyatgngrgkngdhkigaqeigeackrqqagqscfnipggqcidymgkknc
>ALVp_11032_2
mkpafalliasfassasagraydlccccnrttpsaaytcnddagaavikaydprykwsgndlkhylwekyngapyqgyyfhatgkgsgkgnnhdlkigseeigpackkqkankecwnipkesaldidgnwrggni*
>ALVp_11032_3
mklfytllvsiltcsvsadkhrlcccagwnacgtfaclgpetqkvvtdygakyirsgkawdknsgspvpgimnwmyaaeqgddgflggdeisgiceqqglssrcftpkwgtgdyrngvkikgrevlemskrkapgrsgsgrsggnggsggssgsgatrgnpksggtkkknkkeedpahwpvceee
>ALVp_11032_4
mkpafallvasfassasagahdlcccakkddtgtytcnndagsavisayggryvwsgfgnrhylwepsdgapfegtyfhatgkgdgkgnnkdfkigaeelapackkyaadqwcwnlakdcgldfnggrighqr
>ALVp_11032_5
mkisvalttillaitsvsankhdyccctdpgktkcslddtkevekvhktggnwffeqaefdeqdgapwkckecwlyavrnqltgpraedgkiggdqmvneckkhnkaksvcwdrherkpvlnpkpanpklkyppqtgp
>ALVp_11032_6
mkllytllisilaysypvsadkhrlcccaawnacgifacigsetqkvvdkwkdkyvrstkpwdkpsgspvpglknwmyaiddgilggdevsricgwqglssrcftpkkgagdyrnsrkikgrqahdvskkgyfkvkpkgtgegsdwfsgghargsggwrkpisegdpthwpvcene
>ALVp_11032_7
mkltvalliaslasyvsakkyelccctkiqedsgsfscdhdstqavvdaakghfsfsprtwwdingapiesseyiydnspgykgrigakemagwcakhdagqkcwnagnrsaynykgektvsdird
>ALVp_11032_8
mkislafhlsllaciasvsadkhalcccstkagcdinstqqvinersppgswvmnhenwtkdlgapfackdcyaraidmkgmddgwiggvemsrlcdrlpskkgsscftpkgrkeepegdvptntvanlplpvpsetl*
>ALVp_11032_9
mkvstalslfaciasisaekhtycccsdkywntcdveatiqvahehaagtwhlsserftkaqgapfdcekcyiyadvkaglddgkiggeqmsnlcgkkkvgknklgsscwdps*
>ALVp_11032_10
mrlsialgllawlasvsankhkfcccwtkeigcdvsstqriinarvphgswamsskswaeadgapvacekcyayardlqgtddgwiggdemsrlcdaqqnkpgsrcfnpknkt*
>ALVp_11032_11
mkisialsllayivstsaephdlcccsskkakkcmndetklvmnnhkgaekwvfdnghytkddgapfdctgcyiqaytypqgdgeiggeqmsneclrhgqgsscwdhrepkkpknpgrphdhcgp
>ALVp_11032_12
mrisialttsllaciasisgekhkfcccsskkanncletetkavmndhktggewylapysfyrsqgapfqcdncyltakpnnekgakyedgfiggdqmsdecakqnagsscwdpvfgtfd
>ALVp_11032_13
mrisialtasllaciasisgekhkycccsskkqnkcletettavmndhktggkwylapytfyhdqgapfecdkcylmaepnnekgpkhedgkiggdqmskecgkhqagsscwdpkpgsga
>ALVp_11032_14
mkltpallvaalvgsvsttsydnccctkkaqpsgnmgcddaagnavisayggkekkaryawssqdweviwedgpkyagkyfyatgtgdgkknhdhkigaqeigkacekqgagqscfnipeglcidyagnirrnc
>ALVp_11032_15
mkvtiallaaslvsyvsadkyqmccctktyedsggwgcdkdstkavvdasnghfafnnhffwningapiesslyiydtspgykgrigaeemagwckkhaagqkcwnlgnqwainykgekva
>ALVp_11032_16
mkisvaltttllaiasvsadkhdfccctdpgktkclkdetesvrtshktgrdwffepqgkteddgapwrcsncwlacqpnglsgkehedgkiggeqmhnecylhnkaksicwnqkqrkppkpgeslrpppqtgp*
>ALVi_Vi1_1
mklsavlgllaclapvfadkyrlcccadngqcdipatqnvvnsrlpieswvmsskswdhdvdkapytctgcyaysiirigyddgfiggkemhkkcvkqknkpgsrcfnsdhyan*
>ALVi_Vi1_2
mklsypflisilaasvsskthrlcccagfdqcglyvcdgfatqtvvdnsnkrfirsekswdkntgspcgglknwlyaaggvtdddwvggdemsglcdklnrgsrcfnpsidhrnasgpkmvrrqqgpkmvrrqqlavvekfghpavkakkkegrlynlggynrgpyip*
>ALVi_Vi1_3
mkltftllaaslatsvsaasyklccctkttppqdlkdpryyrdldpaaqnaflmgppteqcnhdatkaivdssdgsfkfsshfwvghfptprlrgqdymyatgtkkgedtnigpkeikglcgrvqagrycftpdssfivdytgdhrradnfghd*
>ALVi_Vi1_4
mklpltlliailtpsvsansyelccctkltdaknspdpdlralgkpvtecnhdatktivdtkygqfaftkhwwwgtdrnnpkykgsdyiyatglngddtmigqkemtglckkqqagrycwspgtkfnydykgdwdphga*
>ALVi_Vi1_5
mkvnillvaslatsvsaltfqlccciktdpktgiakcdhgatqtivdamhghfaftkfswvkgkrnipkyegkdyiyatakdgddnligwkemkgwckkqsaggycwstsphdshdykgdlkdplkmhsepwipsltg*
>ALVi_Vi1_6
mkltftlllaaslatsvsadsytlccctkpkapkdtpdprlfvdnprsqyldkpvkqcdhdatkfvvdtmrghfmfsphfwvgtrgrpkhkganfifstgllgddtligqnemagwcgkkdaerycwspgpkfyynyrgefsgnsngis*
>ALVi_Vi1_7
mkftfnllvislanlatvsadtyelccctklqstshtvqcdhdttkkivdlmyghfaftkhywesvwsdvklkydgsdyiyatgkdgddtvigakemrnwckkwsaghycwspgnrfsynykgelvr*
>ALVi_Vi1_8
mkllyslfvsllaasvsarkhrlcccagfnacnqfvcddystqsivnagggryvrstkswdkdqgapigglmnwmyaetrdhgddtllggdeisdlcnkfrmssrcfnprarywnegltikgrtvetpaklpppvvgggvrgsrkgvlgdkdywptcpse*
>ALVi_Vi1_9
mmlsysllvallaasvsarrhrlcccagfnacnqfvcddvhtqnlvntsngkfarsnqswdkdtgapcgglknwmyalgkdkgdddwlggnevsdlcelaglssrcfnpksgkyngrlmikgrqvekiptggswtwggntgdtipkppapvvgggkrgskqgkggdlhhfptcg*
>ALVi_Vi1_10
mkvlylllvsllttsvsarrhrlcccagfnacnqfvcdavgtqavvdafpkryvrstkswdkdtgspcgglknwmyatndrydvgeyedgylggkevsnlcffvglssrcfnaadyknfgkikersyptypnskrhshpvvgggkr*
>ALVi_Vi1_11
mklfypllvyllttsvsarrhrlcccagfnacnqfvcddkstqsiidhwkgeyipstkswdkntgspcgglknwmyssdekgkgdgdgyiggkeisdhcfiyglssrcfnhndykngaggkikerddrpsnpyyhktphpvvggggrgsrvgiggdkdywptcpts*
>ALVi_Vi1_12
mkatlisailltlsavdakkhrlcccygidedapgkwsdksavcvqkpneqivasskgyfimsnqlwnynkdkryplevesknwfyaadidfgndnwvggneasdlcnakgynskcfspgsndyrnpgtyqkrsqnvdqdgnsthkknststkhhskpattavadfierdlmerdlmerkangtksthkkgkssshknstshssshkknstshssthkknststkhhskpattavadfierdlmerdlverkangtkstknhgtghgknttsthgknttsthaknttstkhhytpsttpiahlkhvdkqtngthvnatkphhasgkpwttfsqvtkshhhygngtnaalghanatggyakptgtatpssgivycnqywkapgcvdkpdpaatpvvcgqywkakgcvpaktgss*
>ALVi_Vi1_13
mkltftllalatsvsastyalcccttsinssespdpevrktvtmakacnhdatknivdtmngqfafsthfwkardkyprfvgdnyiyatgingddnkigqaemtglckkknagrycwtpgsdslynykgewigpgkppakppa
>ALVi_Vi1_14
mkllyllpvsllatfvsaakhllcccagfnacdqfvcdgfstadivkqsdnhwamstkswdkntgspcgglknwmyargkeygddghlggyevsglcdqyglssrcfnpkkefrkdglkikgrqaggntnqgggwnwdwgkkpetpvvgggkrgsrlgyg
>ALVi_Vi1_15
mkflylllvslltasvsaskwrlcccagwndcnqfvcdpdsaqnivdllsgtyvrskkawdrytgspiggldgwiyakddgfiggkemsnkcsrdydlssrcfdpklktgeysdysndgkkigsrqtldgglggvgaqlkpkkpkskgggggddpppartdgkvgkkrkkpkkpkkekekdkdhwpvce
>ALVi_Vi1_16
mkftftllvasvatsvsaatyelcccvkqipdskystcdrdatktlvdavpghfafcprywysiyvdkpikfesenyiyatgkdgddtvigrkemknwcntqkagyycwspgddysynykgeftg*
>ALVi_Vi1_17
mkftftllvaslatsvsakrfelccclkhqegsdyytcdkdatktlvdakpghyaftsrywwsiyhnkpikyesdnyiyatgkdgedtvigkkemhhwcdkqkagyycfspgfdysynykgefigtgktpipvtkwp*
>ALVi_Vi1_18
mkfttlltttlttttslitassfelccctkkdpstgdtkcshdatktivdtmhghfdfttfnwlgvkrgkpiyggkdyiyatgkdgddsrigpkemkgwcgkqeagrycwspgsdfnynykgelikttptgha*
>ALVi_Vi1_19
mkltfallaaslaalvsakayqlcccvkpdeqkiggrvfqvgtpkcqhdatkaaadtkpgdfmftthewigdgygpeppyagsnyiyatgannqdnkigakemaklckaqgagqacwspgdaysynykgeycgsgylinqtlpssrtnliqslptsttnhnlprthpqehtkeaseqewahfw*
>ALVi_Vi1_20
mrltvtllvaslaasvsaasyelccctktqkdgtykcdhdatqkvaddkkgffaftprywinltkggapiyqgsdyiyatgknyedtkigpkemrgycrrqgadvdqycwspgnqwtynykgdkiggngkga*
>ALVi_Vi1_21
mkltstllvaattllappvsansytlccctkltypqdsmdfrifydprsrdlnipskqcdraatktivdimhghfaftthfwyaqknvpryrgdsyiyataidgddnligqkemegwcakqkaqrycwspgpedlydykgaklkgtp*
>ALVi_Vi1_22
mklsyllpallsasvsarrhrlcccagfnacnqfvfdgdstgtivaawpdryvrstkswdkntgspcgglqnwmyavddgknddgllggteisklcsldglssrcfspkdykngskrkvkergeeirergvakypftwsqhspvvgggergkgkgtngdkdhwgtyspp*
>ALVi_Vi1_23
mkltftllavslatsvsansytlccctkptniqdlkdpqywsgtppvrynkdvveqcnhaatksivdamyghfafsyhfw
>ALVi_Vi1_24
mkltfallaaslaalvsakayqlcccvkpdeqkiggrvfqvgtpkcqhdatkaaadtkpgdfmftthewigdgygpeppyagsnyiyatgannqdnkigakemaklckaqgagqacwspgdaysynykgeycgsgylinqtlpfgqllrtpvfiylli*
>ALVi_1389_1
mkftltllavassvsastymlccctqptlpqeltdrryyvddpksrfsyqpikqcshaatqgvvdstyghfaftthfwegtkgkprfkgqdyiyataingddnkigqaemtglcrkhdagrycwtpdgsfrynyqglthnpngin*
>ALVi_1389_2
mkltftllalatsvsastyalcccttiinssespdpevrktikmakacnhdatknivdtmngqfkfsthfwkardhyprfvgdnyiyatgingddnkigqaettglckkknagrycwtpgsdslynykgewsgpgeppaklpa*
>ALVi_1389_3
mkltfpllaaslatsvsaasyklccctkitppqdlkddryfrdldpptrhafligppteqcnhdatkavvdskdgyfkfsshfwvghfptprlrgqdyiyaigtkkgedtsigpkeikvlcgrvdagrycftpdstfivdytgdhrra
>ALVi_1389_4
mkftftllvvslanlatvsagtyelccctkfqstsstvqcdhdttknivdtmhghfaftahfwespwadvklkydgkdyiyatgkdgddnvigakemrnwckkwsagrycwspgnrfsynykgelvr*
>ALVi_1389_5
mkvnillvaslatsvsaltfqlccciktdpktgiakcdhgatqtivdamhghfaftkfswvkgkrnipkyegkdyiyatakdgddnligwkemkgwckkqsaggycwstsphdshdykgdlkdplkmhsepwipsltg*
>ALVi_1389_6
mkltftvlaaslatsvsadsytlccctkpkspkdtpdprlfvdnprtqymdkpvkqcdhdatkfvvdtmrghfmfsphfwvgtrgrpkhkganfifstgllgddtligqkemagwcgkkdaerycwspgpkfyynyrgefsgnsngis
>ALVi_1389_7
mklpltlliailtpsvsansyelccctkltdaknspdpdlralgkpvtecnhdatktivdtkygqfaftkhwwwgtdrnnpkykgsdyiyatglngddtmigqkemtglckkqqagrycwspgtkfnynykgdwdprga*
>ALVi_1389_8
mklalsllaaslatsvsakayelcccsnpanpkdlhdsryfegldpkfrannipvkqcdhkatkavldskpgqyafsphfwdghpgsprfkgdsyiyatgingednligqgemsdacnkqnagrycwtpgrtflynykgeyrgfpggs
>ALVi_1389_9
mkllypflisilvttvsskkhrlcccagfdqcglyvcdgfatqtvvnnsnkrfirsekswdkntgspcgglknwlyaaggvtdddwvggdemsglcdklnrgsrcfnpsidyrnasgpkmvrrqqlavvekfghpavkarpkakgkat
>ALVi_1389_10
mkpfqfllisilaassasakkhrlcccagfdacglfscekdstqsvirdsngkfvgstkswdkdqgspiggltnwlyssddhddtwvggdeisklcgkhkkssrcfnppgnhrnpvtvkphpgggkfsvsphvgggggghfggggggg
>ALVi_1389_11
mklsypllvallaasvsakkhslcccagfnacnqfvcddkstqnivdsskgrysrskkswdkdsgapcggltnwmyangkdkgddgllggdevsdlcqlyllssrcfnpkkpkdglkikgrqvhgekvgtgdfmvwpieggapvphmp
>ALVi_1389_12
mkllyslfvsllaasvsarkhrlcccagfnacnqfvcddystqsivnagggryvrstkswdkdqgapigglmnwmyaetrdhgddtllggdeisdlcnkfrmssrcfnprarywnedltikgrtvetpaklpppvvgggvrgsrkgvp
>ALVi_1389_13
mmlsysllfallaasvsakkhrlcccagfnacnqfvcddvhtqnlvdtsnghfarshqswdkdtgapcgglknwmyalgkdkgdddwlggnevsdlcdlaglssrcfnpktgnyngrlmikgrqvekiptggswtwgsnsgntipkpp
>ALVi_1389_14
mkslypllvsllaasvsahkhrlcccagynacnqfvcdpysagwlvqhkpiyirsnkywgpktgapapgwgnyiyatdknhgddefiggtemsencfgfglsskcfdpsnfrntdaklktrqhngeklpigggggakgggahgenngg
>ALVi_1389_15
mkllftiltsilaalsvsarkhrlcccsdfdqcgqyvcdgfatqsivdnsngkyirsnkywdkdsgspvgglqnwlyaaggvndddwvggdemskacdkikkgsrcfnpsidhrngvkdetgmtdapkyeqpakpqlalseklgapkg
>ALVi_1389_16
mkflylllisllttsvsakkhrlcccagfnacnqfvcdaditqylvdtsalrydpstksmrreyvrstkswdkntgapigglknwmysddrvddgylgglevsdlcylfalssrcfnhkdykndekpkvkersatkfpyskpedkpvv
>ALVi_1389_17
mklfypllvsllttvsakkhrlcccagfnacnqfvcddvstqliidasqgeyirstkswdkntgspcgglknwmyssdekgkgdgdgyiggrevsdhcfgfglssrcfnhndyknsrkikerddypmdpyhhphphpvvgggkrgsrv
>ALVi_1389_18
mklfypllvsllttsvsakkhrlcccagfnacnqfvcddkstqsiidhwkgeyirstkswdkntgspcgglknwmyssdekgkgdgdgyiggkeisdhcfiyglssrcfnhndykngaggkikerddrpsnpyyhktphpvvgggerg
>ALVi_1389_19
mkflyplfvslltasvsaskwrlcccagwndcnqfvcdpdsaqnivdllsgtyvrskkawdrytgspiggldgwiyakddgfiggkemsnkcsrdydlssrcfdpklktgeysdysndgkkigsrqtldgglggvgaqlkpkkpkskg
>ALVi_1389_20
mkllyllpvsllatfvsaakhllcccagfnacdqfvcdgfstadivkqsdnhwamstkswdkntgspcgglknwmyargkeygddghlggyevsglcdqyglssrcfnpkkefrkdglkikgrqaggntnqgggwnwhlgkkpetpvv
>ALVi_1389_21
mkftftllvaslatsvsaktfelccclkhqegsdyytcdkdatktlvdakpghyaftsrywwsiyhnkpikyesdnyiyatgkdgedtvigkkemhhwcdkqkagyycfspgfdysynykgefigtgktpipvtkwp*
>ALVi_1389_22
mrltftllaaslatsvsastytlccctkptlpeelpdgryyredppsrhrrqkikqcnhaatqtivdamyghfafsqhfwegypgtprhkgpdyiyatgingddnkigqdemagwcrkqgaerycwtpgpnfstnykgelqdkngyp*
>ALVi_1389_23
mkfttlltttlttttslitassfelccctkkdpstgdtkcshdatktivdtmhghfdfttfnwlgvkrgkpiyggkdyiyatgkdgddsrigpkemkgwcgkqeagrycwspgsdfnynykgelikttptgha
>ALVi_1389_24
mkllhpllisilaassvsarrhrlcccagfdacgqfvcdsditqsvvndsknrfvrstrtwdkdtgspigglknwmyasdhdhgddhwlggneisklcgkmyrkssrcftprgeyknentvgklaegggrgggfagegggvrggggkg
>ALVi_1389_25
mrltvtllvaslaasvsaasyelccctktqkdgsykcdhdatqkvidkkpgefaftprywinltkggapiyqgsdyiyatgknnednhigpkemrgycrkqggeldqycwspgnewtynykgdylggngkga*
>ALVi_1389_26
mkltftllavslatsvsansytlccctkptniqdlkdpqywsgtppvrynqdvveqcnhaatksivdamyghfafsyhfwvgqngtprlrgpdyiyatgingddshigqdemrgwcgkvkagrycwtpddrfnvnykgdrykpehggi
>ALVi_1389_27
mkllylllvsllttsvsakrhrlcccagfnacnqfvcdavgtqavvdafpkryirstkswdkdtgspcgglknwmyatddkydvgkyddgylggkevsnlcffvglnsrcfnaadyknfgkikersyptypnskrhshpvvgggkr
>ALVi_1389_28
mkltftllaatlatsvsaasytlccctkltpredlkdrryfagekpgvrhehdapteqcnheatkavadsrdgyfaftthfwegydgvprmrgqdyiyatgkngedkrigpkeikglcgrqnagrycwspdgtfshdytgnvprkdgf
>ALVi_1389_29
mklsyllpallsasvsarrhrlcccagfnacnqfvcdgdstgtivaawpdryvrstkswdkntgspcgglqnwmyavddgknddgllggteisklcsldglssrcfspkdykngskrkvkergeeirergvakypftwsqhspvvggg
>ALVi_1389_30
mkltftllaaslatsvsagaytlccctkhveakksanpdlrnlnraviecdhdstkhivdvmyghfafsthfwgdkkidngktprfwgdnyiyatglngddnligakemngwcvdqragrycwtpdtrwgfnykgeknpgtkrsasp*
>ALVi_R5_1
mklsavlgllaclapvfadkyrlcccadngqcdipatqnvvnsrlpieswvmsskswdhdvdkapytctgcyaysiirigyddgfiggkemhkkcvkqknkpgsrcfnsdhyan
>ALVi_R5_2
mcccttsinssespdpevrktvtmakacnhdatknivdtmngqfafsthfwkardkyprfvgdnyiyatgingddnkigqaemtglckkknagrycwtpgsdslynykgewigpgkppakppakppakppa
>ALVi_R5_3
mkltftllaaslatsvsaasyklccctkttppqdlkdpryyrdldpaaqnaflmgppteqcnhdatkaivdssdgsfkfsshfwvghfptprlrgqdymyatgtkkgedtnigpkeikglcgrvqagrycftpdssfivdytgdhrradnfghd
>ALVi_R5_4
mklsypflisilaasvsskthrlcccagfdqcglyvcdgfatqtvvdnsnkrfirsekswdkntgspcgglknwlyaaggvtdddwvggdemsglcdklnrgsrcfnpsidhrnasgpkmvrrqqgpkmvrrqqlavvekfghpavkarpkakgkatgggppkgppkgppkgppkgppkgkpapkkpkedepngppggfplgpkgetyvpgpdhwatcl
>ALVi_R5_5
mkftfnllvislanlatvsadtyelccctklqstshtvqcdhdttkkivdlmyghfaftkhywesvwsdvklkydgsdyiyatgkdgddtvigakemrnwckkwsaghycwspgnrfsynykgelvr
>ALVi_R5_6
mkvnillvaslatsvsaltfqlccciktdpktgiakcdhgatqtivdamhghfaftkfswvkgkrnipkyegkdyiyatakdgddnligwkemkgwckkqsaggycwstsphdshdykgdlkdplkmhsepwipsltgpkhiaitlnpatspkqsaakspsearasndgvgtsmstyramyitletrkidhnsrdgeatdsttvatqdaqamraealrqiellpfvrvpriiivsiqhpltwprrrglclrlgdfslllyfalrlsiaqtihgcnhggyivvifapfemsvei
>ALVi_R5_7
mkltftlllaaslatsvsadsytlccctkpkapkdtpdprlfvdnprsqyldkpvkqcdhdatkfvvdtmrghfmfsphfwvgtrgrpkhkganfifstgllgddtligqkemagwcgkkdaerycwspgpkfyynyrgefsgnsngis
>ALVi_R5_8
mkllyslfvsllaasvsarkhrlcccagfnacnqfvcddystqsivnagggryvrstkswdkdqgapigglmnwmyaetrdhgddtllggdeisdlcnkfrmssrcfnprarywnegltikgrtvetpaklpppvvgggvrgsrkgvpgdkdhwptcpsk
>ALVi_R5_9
mmlsysllvallaasvsakkhrlcccagfnacnqfvcddvhtqnlvntsngkfarsnqswdkdtgapcgglknwmyalgkdkgdddwlggnevsdlcelaglssrcfnpksgkyngrlmikgrqvekiptggswtwggntgdtipkppapvvgggkrgskqgkggdlhhfpt*
>ALVi_R5_10
mkflypllvslltasvsaskwrlcccagwndcnqfvcdsdsaqnivdllsgtyvrskklwdrytgspiggldgwiyakddgfiggnemsdkcsrdyglssrcfdpklktgeysdysndgkkigsrqtldgglggvgaqlkpkkpkskgggggddpppartdgkvgkkrkkpkkgkekdkdknhwpvce
>ALVi_R5_11
mklfypllvsllttsvsakkhrlcccagfnacnqfvcddkstqsiidhwkgeyirstkswdkntgspcgglknwmyssdekgkgdgdgyiggkeisdhcfiyglssrcfnhndykngaggkikerddrpsnpyyhktphpvvggggrgsrvgiggdkdywptcpts*
>ALVi_R5_12
mkllcllfvsllttsvsakkhrlcccagfnacnqfvcdhttryiaqqskgefimstknwekstgspcgginq
>ALVi_R5_13
mkllylllvsllttsvsarrhrlcccagfnacnqfvcdavgtqavvdafpkryvrstkswdkdtgspcgglknwmyatndrydvgeyedgylggkevsnlcffvglssrcfnaadyknfgkikersyptypnskrhshpvvgggkr
>ALVi_R5_14
mqrhpsfkdpimklsypllvallaasvsakkhslcccagfnacnqfvcddkstqnivdnskgrysrskkswdkdsgapcgglqnwmyangkdkgddgllggdevsdlcqlyslssrcfnpkk*
>ALVi_R5_15
mkllyllpvsllatfvsaakhllcccagfnacdqfvcdgfstadivkqsdnhwamstkswdkntgspcgglknwmyargkeygddghlggyevsglcdqyglssrcfnpkkefrkdglkikgrqaggntnqgggwnwhlgkkpetpvvgggkrgsrlgygeddthwpkcsnvhvralerkvglrivfwittdv
>ALVi_R5_16
mkftftllvasvatsvsaatyelcccvkqipdskystcdrdatktlvdavpghfafcprywysiyvdkpikfesenyiyatgkdgddtvigrkemknwcnkqkagyycwspgddysynykgeftg
>ALVi_R5_17
mkftftllvaslatsvsakrfelccclkhqegsdyytcdkdatktlvdakpghyaftsrywwsiyhnkpikyesdnyiyatgkdgedtvigkkemqhwcdkqkagyycfspgfdysynykgefigtgktpipvtkwp
>ALVi_R5_18
mkleftllavslatsvsansytlccctkptniqdlkdpqywsgtppvrynkdvveqcnhaatksivdamyghfafsyhfwvgqngtprlrgpdyiyatgingddshigqdemrgwcgkvkagrycwtpddrfnvnykgdrfkpehggip
>ALVi_R5_19
mkfttlltttlttttslitassfelccctkkdpstgdtkcshdatktivdtmhghfdfttfnwlgvkrgkpiyggkdyiyatgkdgddsrigpkemkgwcgkqeagrycwspgsdfnynykgelikttptgha
>ALVi_R5_20
mrrvvqasrvccctkltpredlkdrryfsgekpgvghehdapteqcnheatkavadsrdgyfaftthfwegydgvprmrgqdyiyatgkngedkrigpkeikglcgrqkagrycwspdgtfshdytgnvprkdgfghp
>ALVi_R5_21
mkllhpllisilaassvsarrhrlcccagfdacgqfvcdsditqsvvndsknrfvrstrtwdkdtgspigglknwmyasdhdhgddhwlggneisklcgkmyrkssrcftprgeyknentvgklaegggrgggfagegggvrggggkggeapegkggmveggeadgtppdpvrgpfrkpyggdknhwplcpai*
>ALVi_R5_22
mrltftllaaslatsvsassytlccctkptlpeelkdgryyredppsryrrkpikqcnhaatqtivdamyghfafsqhfwegypgtprhkgpdyiyatgingddnkigqdemagwcgkqgaerycwtpgpnfstnykgevqdkngyp
>ALVi_R5_23
mrltvtllvaslaasvsaasyelccctktqkdgtykcdhdatqkvadgkkgffaftprywinltkggapiyqgsdyiyatgknnedtkigpkemrgycrrqgadvdqycwspgnqwpynykgdkiggngkga
>ALVi_R5_24
mklpftllaasllatsvsansytlccctkiidprdshdprvledpsrrygskfirecdraatqtiidamyghfeftthywvgeketpkfpgrdyiyatgingndnhigqkemagwcskqradrycwtpgskfsknykgesqndggip
>ALVi_R5_25
mklsftllaaslatsvsaasytlccctkptlrkdmkderyfigedlaarptfgpteqcnhdaskavvdssngyfafsshfwvgrngfprlrgpdyiyatqkngednhigpkeikgycgkvnagrycwtpdktfyadykgehhgpdnggsa
>ALVi_R5_26
mklsyllpallsasvsarkhrlcccagfnacnqfvcdgdstgtivaawpdryvrstkswdkntgspcgglqnwmyavddgknddgllggteisklcsldglssrcfspkdykngskrkvkergeeirergvakypftwsqhspvvgggergkgkgtngdkdhwgtysps
>ALVi_R5_27
mkltfallaaslaalvsakayqlcccvkpdeqkiggrvfqvgtpkcqhdatkaaadtkpgdfmftthewigdgygpeppyagsnyiyatgannqdnkieakemaklckaqgagqacwspgdayshnykgeycgsglspgeikgrkhc
>ALVi_R5_28
mkltstllvaattllappvsansytlccctkltypqdsmdfrifydprsrdlnipskqcdraatktivdimhghfaftthfwyaqknvpryrgdsyiyataidgddnligqkemegwcakqkaqrycwspgpedlydykgaklkgtp
>ALVi_R5_29
mkltftllaaslatsvsagaytlccctkhveaklsanpdlrnlnraviecdhdstkhivdvmyghfafstytwgdkkidngktprfwgnnyiyataingddnligakemngwcvdqragrycwtpdnr
>ALVi_B04_1
mkatlisailltlsavdakkhrlcccygidedapgkwsdksavcvqkpneqivasskgyfimsnqlwnynkdkryplevesknwvcpsfflpscsgvfvlflgrlsfnhylpd
>ALVi_B04_2
mklsavlgllaclapvfadkyrlcccadngqcdipatqnvvnsrlpieswvmsskswdhdvdkapytctgcyaysiirigyddgfiggkemhkkcvkqknkpgsrcfnsdhyan
>ALVi_B04_3
mklsypflisilaasvsskthrlcccagfdqcglyvcdgfatqtvvdnsnkrfirsekswdkntgspcgglknwlyaaggvtdddwvggdemsglcdklnrgsrcfnpsidhrnasgpkmvrrqqgpkmvrrqqlavvekfghpavkarpkakgkatgggppkgppkgppkgppkgppkgkpapkkpkedepngppggfplgpkgetyvpgpdhwatcl
>ALVi_B04_4
mkltftllaaslatsvsaasyklccctkttppqdlkdpryyrdldpaaqnaflmgppteqcnhdatkaivdssdgsfkfsshfwvghfptprlrgqdymyatgtkkgedtnigpkeikglcgrvqagrycftpdssfivdytgdhrradnfghd
>ALVi_B04_5
mkltftlllaaslatsvsadsytlccctkpkapkdtpdprlfvdnprsqyldkpvkqcdhdatkfvvdtmrghfmfsphfwvgtrgrpkhkganfifstgllgddtligqkemagwcgkkdaerycwspgpkfyynyrgefsgnsngis
>ALVi_B04_6
mkvnillvaslatsvsaltfqlccciktdpktgiakcdhgatqtivdamhdhfaftkfswvkgkrnipkyegkdyiyatakdgddnligwkemkgwckkqsaggycwstsphdshdykgdlkdplkmhsepwipsltg*
>ALVi_B04_7
mkftfnllvislanlatvsadtyelccctklqstshtvqcdhdttkkivdlmyghfaftkhywesvwsdvklkydgsdyiyatgkdgddtvigakemrnwckkwsaghycwspgnrfsynykgelvr
>ALVi_B04_8
mkllylllvsllttsvsakrhrlcccagfnacnqfvcdavgtqavvdafpkryvrstkswdkdtgspcgglknwmyatndkydvgeyedgylggkevsnlcffvglssrcfnaadyknfgkikersypthpyskrhshpvvgggkrgsrkgtegdkdhwg
>ALVi_B04_9
mkflypllvslltasvsaskwrlcccagwndcnqfvcdsdsaqnivdllsgtyvrskklwdrytgspiggldgwiyakddgfiggnemsdkcsrdyglssrcfdpklktgeysdysndgkkigsrqtldgglggvgaqlkpkkpkskgggggddpppartdgkvgkkrkkpkkgkekdkdknhwpvce
>ALVi_B04_10
mkllyslfvsllaasvsarkhrlcccagfnacnqfvcddystqsivnagggryvrstkswdkdqgapigglmnwmyaetrdhgddtllggdeisdlcnkfrmssrcfnprarywnegltikgrtvetpaklpppvvgggvrgsrkgvpgdkdhwptcpse
>ALVi_B04_11
mmlsysllvallaasvsakkhrlcccagfnacnqfvcddvhtqnlvntsngkfarsnqswdkdtgapcgglknwmyalgkdkgdddwlggnevsdlcelaglssrcfnpksgkyngrlmikgrqvekiptggswtwggntgdtipkppapvvgggkrgskqgkggdlhhfptcg
>ALVi_B04_12
mkllcllfvsllttsvsakkhrlcccagfnacnqfvcdhttryiaqqskgefimstknwekstgspcgginq*
>ALVi_B04_13
mklfypllvsllttsvsakkhrlcccagfnacnqfvcddkstqsiidhwkgeyirstkswdkntgspcgglknwmyssdekgkgdgdgyiggkeisdhcfiyglssrcfnhndykngaggkikerddrpsnpyyhktphpvvggggrgsrvgiggdkdywptcpts*
>ALVi_B04_14
mklsypllvallaasvsakkhslcccagfnacnqfvcddkstqnivdnskgrysrskkswdkdsgapcgglqnwmyangkdkgddgllggdevsdlcqlyslssrcfnp
>ALVi_B04_15
mkllyllpvsllatfvsaakhllcccagfnacdqfvcdgfstadivkqsdnhwamstkswdkntgspcgglknwmyargkeygddghlggyevsglcdqyglssrcfnpkkefrkdglkikgrqaggntnqgggwnwhlgkkpetpvvgggkrgsrlgygeddthwpkcsnvhvralerkvglrivfwittdv*
>ALVi_B04_16
mkltftllalatsvsastyalcccttsinssespdpevrktvtmakacnhdatknivdtmngqfafsthfwkardkyprfvgdnyiyatgingddnkieqaemtglckkknagrycwtpgsdslynckgewigpgkppa
>ALVi_B04_17
mkftftllvaslatsvsakrfelccclkhqegsdyytcdkdatktlvdakpghyaftsrywwsiyhnkpikyesdnyiyatgkdgedtvigkkemqhwcdkqkagyycfspgfdysynykgefigtgktpipvtkwp
>ALVi_B04_18
mkftftllvasvatsvsaatyelcccvkqipdskystcdrdatktlvdavpghfafcprywysiyvdkpikfesenyiyatgkdgddtvigrkemknwcntqkagyycwspgddysynykgeftg
>ALVi_B04_19
mkfttlltttlttttslitassfelccctkkdpstgdtkcshdatktivdtmhghfdfttfnwlgvkrgkpiyggkdyiyatgkdgddsrigpkemkgwcgkqeagrycwspgsdfnynykgelikttptgha
>ALVi_B04_20
mkllhpllisilaassvsarrhrlcccagfdacgqfvcdsditqsvvndsknrfvrstrtwdkdtgspigglknwmyasdhdhgddhwlggneisklcgkkyrkssrcftprgeyknentvgklaegggrgggfagegggvrgggggkggeapegkggmveggeadgtppdpvrgpfrkpyggdknhwplcpai
>ALVi_B04_21
mrltvtllvaslaasvsaasyelccctktqkdgtykcdhdatqkvaddkkgffaftprywinltkggapiyqgsdyiyatgknyedtkigpkemrgycrrqgadvdqycwspgnqwtynykgdkiggngkga
>ALVi_B04_22
mrltftllaaslatsvsassytlccctkptlpeelkdgryyredppsryrrkpikqcnhaatqtivdamyghfafsqhfwegypgtprhkgpdyiyatgingddnkigqdemagwcgkqgaerycwtpgpnfstnykgevqdkngyp
>ALVi_B04_23
mklsftllaaslatsvsaasytlccctkptlrkdmkderyfigedpaarptfgpteqcnhdaskavvdssngyfafsshfwvgrngfprlrgpdyiyatqkngednhigpkeikgycgkvnagrycwtpdktfyadykgehhgpdnggsa
>ALVi_B04_24
mkltstllvaattllappvsansytlccctkltypqdsmdfrifydprsrdlnipskqcdraatktivdimhghfaftthfwyaqknvpryrgdsyiyataidgddnligqkemegwcakqkaqrycwspgpedlydykgaklkgtp
>ALVi_B04_25
mklsyllpallsasvsarrhrlcccagfnacnqfvcdgdstgtivaawpdryvrstkswdkntgspcgglqnwmyavddgknddgllggteisklcsldglssrcfspkdykngskrkvkergeeirergvakypftwsqhspvvgggergkgkgtngdkdhwgtysps
